# Supplementary material for: Pathogenomics and clinical recurrence influence biofilm capacity of Escherichia coli isolated from canine urinary tract infections
Source: PLoS One. 2022 Aug 25;17(8):e0270461. doi: 10.1371/journal.pone.0270461 (PMC9409522; doi:10.1371/journal.pone.0270461)
Supplement: S1 File — (XLSX) [file pone.0270461.s001.xlsx]

## Sheet: Study Data
									Phenotypic Reduced Susceptibility																Epidemiology													Virulence Genes
medrecord	culture	vadds	wgs	phylogroup	MLST	biofilm	phenotypicRS	phenotypicMDRS	amikacin	amox	amp	cefaz	cefpod	ceftaz	chlor	doxy	enro	gent	imi	marbo	piptaz	prado	tet	smztmp	age	sex	Comorbidity	current	30d	More than one drug	Current rcUTI	History rcUTI	nsaid	Immunosuppression	breed	clinical signs	Pyelo	aufg	afae	cah	cdib	cdtabc	chuastuvwxy	cnf1	cvac	iss	drap	eae	eaex
478812	7.17.18	18-36556	cUPEC001	B2	555	1	1	0	0	1	1	0	0	0	0	1	0	0	0	0	0	0	1	0	10.5	0	1	1	1	0	0	0	0	0	0	0	0	0	0	1	1	0	1	1	1	1	0	0	0
476813	7.19.18	18-36950	cUPEC002	B2	12	2	1	0	0	1	1	0	0	0	0	0	0	0	0	0	0	0	0	1	4.7	2	0	0	0	.	0	0	1	1	2	1	0	1	1	1	0	0	1	0	0	1	1	0	0
467892	6.23.18	18-33513	cUPEC003	B2	372	2	0	0	0	0	0	0	0	0	0	0	0	0	0	0	0	0	0	0	12	0	0	0	0	.	0	1	0	0	2	1	0	1	0	1	1	0	1	1	0	1	0	0	0
467442	6.27.18	18-33979A	cUPEC004	D	714	1	0	0	0	0	0	0	0	0	0	0	0	0	0	0	0	0	0	0	9	0	0	0	0	.	1	0	0	1	2	.	0	0	0	0	0	1	1	0	0	0	0	0	1
399098	6.16.18	18-32479	cUPEC006	B2	2015	1	1	0	0	0	1	0	0	0	0	0	0	0	0	0	0	0	0	0	9.6	3	0	1	1	0	0	0	1	0	1	1	0	1	0	1	1	0	1	1	0	1	0	0	0
479538	6.16.18	18-32478	cUPEC007	B2	12	2	0	0	0	0	0	0	0	0	0	0	0	0	0	0	0	0	0	0	5.6	3	0	0	.	.	.	0	0	0	1	1	0	1	0	0	1	0	1	1	0	1	0	0	0
478739	6.1.18	18-30324	cUPEC008	D	4118	2	0	0	0	0	0	0	0	0	0	0	0	0	0	0	0	0	0	0	8	0	1	0	.	.	.	0	1	1	0	0	0	0	0	0	0	0	1	0	0	0	0	0	1
451121	6.4.18	18-30667A	cUPEC009	F	457	1	1	0	0	0	1	0	0	0	0	0	0	0	0	0	0	0	0	1	10.8	0	0	0	0	.	0	0	1	0	2	0	0	0	0	0	0	0	1	0	1	1	0	0	1
478965	6.5.18	18-30836	cUPEC010	E	6009	3	0	0	0	0	0	0	0	0	0	0	0	0	0	0	0	0	0	0	2.2	2	0	0	.	.	.	0	0	0	1	1	0	0	0	1	0	0	1	0	0	1	0	0	1
477633	5.24.18	18-29216	cUPEC011	B2	372	2	0	0	0	0	0	0	0	0	0	0	0	0	0	0	0	0	0	0	11.3	0	1	0	1	1	0	0	1	0	2	1	0	1	0	1	1	0	1	1	0	0	0	0	0
478467	5.18.18	18-28472	cUPEC012	B2	372	4	0	0	0	0	0	0	0	0	0	0	0	0	0	0	0	0	0	0	14	0	1	0	.	.	.	1	0	0	1	1	0	1	0	1	1	0	1	1	0	1	0	0	0
435677	5.28.18	18-29688	cUPEC013	B2	491	2	0	0	0	0	0	0	0	0	0	0	0	0	0	0	0	0	0	0	7.4	0	0	0	0	.	0	0	0	0	2	1	0	1	0	1	1	0	1	0	0	1	0	0	0
487962	2.27.19	19-17793	cUPEC014	B2	2622	2	0	0	0	0	0	0	0	0	0	0	0	0	0	0	0	0	0	0	6.5	0	1	0	.	.	.	0	1	0	1	0	0	1	0	0	0	0	1	0	0	0	0	0	0
484212	2.8.19	19-15217	cUPEC015	B2	646	3	0	0	0	0	0	0	0	0	0	0	0	0	0	0	0	0	0	0	2	0	0	0	0	.	0	0	0	1	1	1	0	1	0	1	1	0	1	0	0	1	0	0	0
484276	11.30.18	18-53905	cUPEC016	D	963	2	1	1	0	1	1	1	1	1	0	0	0	0	0	0	0	0	0	0	9	0	1	0	1	0	0	1	0	0	1	1	0	0	0	1	1	0	1	0	0	0	0	0	1
479309	10.13.18	18-48193	cUPEC018	B2	73	2	1	0	0	1	1	0	0	0	0	0	0	0	0	0	0	0	0	0	3.4	2	1	0	0	.	0	0	0	0	1	0	1	1	0	0	1	0	1	1	0	1	0	0	0
483467	10.5.18	18-47170	cUPEC019	D	38	2	1	1	0	1	1	1	1	1	1	0	0	0	0	0	1	0	0	0	11.3	2	1	1	1	0	1	0	1	0	1	0	0	0	0	1	0	0	1	0	0	0	0	0	1
428752	9.18.18	18-44909	cUPEC020	B2	95	1	0	0	0	0	0	0	0	0	0	0	0	0	0	0	0	0	0	0	8.4	2	0	0	0	.	0	0	1	0	1	1	0	1	0	1	0	0	1	0	0	1	0	0	0
469536	9.17.18	18-44628	cUPEC021	B2	12	2	0	0	0	0	0	0	0	0	0	0	0	0	0	0	0	0	0	0	6.3	0	0	0	.	.	.	0	0	0	0	1	0	1	0	0	1	0	1	1	0	1	0	0	0
406202	8.27.18	18-41896	cUPEC022	B2	372	2	0	0	0	1	0	0	0	0	0	0	0	0	0	0	0	0	0	0	10.6	0	0	0	1	0	1	1	0	1	2	0	0	1	0	1	1	0	1	1	0	0	0	0	0
422031	8.28.18	18-42010	cUPEC023	B2	646	2	1	1	0	1	1	1	1	1	0	0	0	0	0	0	1	0	0	0	13.4	1	0	0	0	.	0	0	1	0	0	1	1	1	0	1	1	0	1	0	0	1	0	0	0
482166	9.4.18	18-42900	cUPEC024	B2	127	2	0	0	0	0	0	0	0	0	0	0	0	0	0	0	0	0	0	0	8	0	0	0	.	.	.	0	.	.	2	1	0	1	0	1	1	0	1	0	0	1	0	0	0
479309	8.2.18	18-38717	cUPEC025	B2	372	1	1	0	0	0	0	0	0	0	1	0	0	0	0	0	0	0	0	0	3.3	2	1	0	0	.	0	0	0	0	1	0	0	0	0	0	0	0	0	0	0	0	0	0	0
479276	8.6.18	18-39078	cUPEC026	B2	372	3	0	0	0	0	0	0	0	0	0	0	0	0	0	0	0	0	0	0	3.2	3	0	0	0	.	0	0	0	1	2	1	0	1	0	1	1	0	1	1	0	1	0	0	0
435369	8.6.18	18-39146	cUPEC027	B2	372	2	0	0	0	0	0	0	0	0	0	0	0	0	0	0	0	0	0	0	11.3	0	0	0	0	.	0	0	1	0	1	1	0	1	0	1	1	0	1	0	0	1	0	0	0
491144	8.9.18	18-39597	cUPEC028	B2	372	2	1	0	0	0	1	0	0	0	0	0	0	0	0	0	0	0	0	0	0.6	0	0	0	.	.	.	0	0	0	1	1	0	1	0	1	1	0	1	1	0	1	0	0	0
438931	8.15.18	18-40294	cUPEC029	B2	372	2	1	0	0	0	1	0	0	0	0	0	0	0	0	0	0	0	0	0	12.8	0	0	0	.	.	.	0	0	0	0	1	0	1	0	1	1	0	1	1	0	1	0	0	0
491615	8.20.18	18-40986	cUPEC030	B2	372	3	0	0	0	0	0	0	0	0	0	0	0	0	0	0	0	0	0	0	9.3	0	0	0	0	.	0	0	0	0	2	0	0	1	0	0	1	0	1	0	0	1	0	0	0
491772	8.22.18	18-41353	cUPEC031	B2	372	3	0	0	0	0	0	0	0	0	0	0	0	0	0	0	0	0	0	0	2	0	0	0	1	0	0	0	0	0	1	1	1	1	0	0	1	0	1	0	0	1	0	0	0
467869	8.23.18	18-41428	cUPEC032	B2	12	2	0	0	0	0	0	0	0	0	0	0	0	0	0	0	0	0	0	0	11.6	0	0	0	0	.	0	0	0	0	1	0	0	1	0	1	0	0	1	0	1	1	0	0	0
491453	8.13.18	18-39890	cUPEC033	B1	1844	1	1	1	0	1	1	0	0	0	0	1	0	1	0	0	0	0	1	1	0.33	0	0	0	1	0	0	1	0	0	1	1	0	0	0	1	1	0	0	0	0	1	0	0	0
431127	3.14.19	19-19865	cUPEC034	B1	8492	1	1	1	0	1	1	1	1	1	0	1	1	1	0	1	0	1	1	1	10	1	0	1	1	1	1	0	0	0	0	0	0	0	0	1	0	0	0	0	0	1	0	0	0
472813	3.15.19	19-20105	cUPEC035	B2	372	1	1	0	0	0	1	0	0	0	0	1	0	0	0	0	0	0	1	0	3	0	0	0	0	.	0	0	1	0	2	0	0	1	0	1	1	0	1	1	0	1	0	0	0
446458	3.20.19	19-20757	cUPEC36	E	219	4	0	0	0	0	0	0	0	0	0	0	0	0	0	0	0	0	0	0	8	2	0	0	.	.	.	0	1	0	2	1	0	0	0	1	0	0	1	0	0	0	0	0	1
482265	4.18.19	19-25102	cUPEC037	D	68	2	0	0	0	0	0	0	0	0	0	0	0	0	0	0	0	0	0	0	11	2	0	1	1	0	1	1	1	0	1	1	0	0	0	0	0	0	1	0	0	0	0	0	1
489752	4.9.19	19-23775	cUPEC038	B2	372	2	0	0	0	0	0	0	0	0	0	0	0	0	0	0	0	0	0	0	5	0	0	0	0	.	0	0	1	0	0	0	0	1	0	1	1	0	1	1	0	1	0	0	0
490428	5.1.19	19-26958	cUPEC039	B2	998	2	0	0	0	0	0	0	0	0	0	0	0	0	0	0	0	0	0	0	8	3	0	0	0	.	0	0	0	0	1	0	0	1	0	0	1	0	1	1	0	1	0	0	0
489834	4.11.19	19-24142	cUPEC040	B2	12	2	1	1	0	1	1	1	1	0	0	1	0	0	0	0	0	0	1	0	12	0	1	1	1	0	0	0	0	0	0	1	0	1	0	0	1	0	1	1	0	1	0	0	0
409741	4.9.19	19-23781	cUPEC041	B1	4392	2	0	0	0	0	0	0	0	0	0	0	0	0	0	0	0	0	0	0	14	0	1	0	1	0	0	0	1	0	0	1	0	0	0	0	0	0	0	0	0	1	0	0	0
491793	6.25.19	19-34862	cUPEC042	B2	2622	2	0	0	0	0	0	0	0	0	0	0	0	0	0	0	0	0	0	0	12	0	1	0	0	.	1	1	0	0	2	0	0	1	0	0	0	0	1	0	0	1	0	0	0
494756	7.2.19	19-36080	cUPEC043	B2	2622	3	0	0	0	0	0	0	0	0	0	0	0	0	0	0	0	0	0	0	3	0	0	0	.	.	.	0	0	0	1	1	0	1	0	0	0	0	1	0	0	1	0	0	0
494779	7.3.19	19-36261	cUPEC044	B2	1735	2	0	0	0	0	0	0	0	0	0	0	0	0	0	0	0	0	0	0	8	2	0	0	0	.	0	0	0	0	2	0	0	1	0	0	1	1	1	1	0	1	0	0	0
495651	7.31.19	19-40407	cUPEC047	B2	131	4	0	0	0	0	0	0	0	0	0	0	0	0	0	0	0	0	0	0	10	0	1	0	0	.	0	0	0	0	0	0	0	0	0	0	1	1	1	0	0	1	0	0	0
491793	8.28.19	19-44746	cUPEC048	B2	372	1	0	0	0	0	0	0	0	0	0	0	0	0	0	0	0	0	0	0	12	0	1	0	0	.	1	1	0	0	2	0	0	1	0	1	1	0	1	1	0	1	0	0	0
496722	9.6.19	19-45893	cUPEC049	B2	2622	1	0	0	0	0	0	0	0	0	0	0	0	0	0	0	0	0	0	0	0.35	1	1	0	1	1	1	1	0	0	1	1	0	1	0	0	0	0	1	0	0	0	0	0	0
487727	9.24.19	19-48563	cUPEC050	B2	372	2	0	0	0	0	0	0	0	0	0	0	0	0	0	0	0	0	0	0	3	1	1	0	0	.	1	1	0	0	1	1	0	1	0	1	1	0	1	1	0	1	0	0	0
492065	5.20.19	19-29774	cUPEC051	D	349	2	0	0	0	0	0	0	0	0	0	0	0	0	0	0	0	0	0	0	11	0	0	0	.	.	.	0	0	0	0	.	0	0	0	1	0	0	1	0	0	1	0	0	1
479483	5.14.19	19-28950	cUPEC052	B2	9919	2	0	0	0	1	0	0	0	0	0	0	0	0	0	0	0	0	0	0	8	0	0	0	.	.	.	0	0	0	2	1	0	1	0	1	1	0	1	0	0	1	0	0	0
493802	5.13.19	19-28849	cUPEC053	B2	83	2	0	0	0	0	0	0	0	0	0	0	0	0	0	0	0	0	0	0	15	0	0	0	.	.	.	0	.	.	2	1	0	0	0	1	1	0	1	1	0	1	0	0	0
493726	5.13.19	19-28880	cUPEC054	B1	1431	1	1	1	0	0	1	1	1	1	1	1	1	0	0	1	0	1	1	1	9	0	0	0	.	.	.	0	0	1	0	1	0	0	0	1	0	0	0	0	1	1	0	0	0
494059	5.9.19	19-28251	cUPEC055	B2	681	1	1	0	0	0	0	0	0	0	1	0	0	0	0	0	0	0	0	0	9.5	0	1	0	0	.	0	0	0	0	1	1	0	1	0	1	1	0	1	0	0	1	0	0	0
428756	5.6.19	19-27675	cUPEC056	B2	681	2	0	0	0	0	0	0	0	0	0	0	0	0	0	0	0	0	0	0	13	0	1	0	.	.	1	1	0	0	0	1	0	1	0	0	1	0	1	0	0	1	0	0	0
474709	5.10.19	19-28565	cUPEC057	B2	372	4	0	0	0	0	0	0	0	0	0	0	0	0	0	0	0	0	0	0	1	0	0	0	0	.	0	0	0	0	2	.	0	1	0	1	1	0	1	1	0	1	0	0	0
475972	6.13.18	18-32089	cUPEC058	B1	11138	3	1	0	0	0	1	0	0	0	0	0	0	0	0	0	0	0	0	0	0.6	0	1	1	1	0	0	1	0	0	2	.	0	0	0	0	0	0	0	0	0	1	0	0	0
398631	6.14.18	18-32245	cUPEC059	B2	73	2	1	0	0	0	1	0	0	0	0	0	0	0	0	0	0	0	0	0	9.7	0	1	0	0	.	0	0	0	1	1	1	0	1	0	1	1	0	1	1	0	1	0	0	0
474883	6.27.18	18-33900	cUPEC060	B2	2604	2	0	0	0	0	0	0	0	0	0	0	0	0	0	0	0	0	0	0	12.3	0	1	0	0	.	0	1	0	1	0	.	0	1	0	1	1	0	1	1	1	1	0	0	0
480251	6.30.18	18-34515	cUPEC061	B2	12	2	0	0	0	0	0	0	0	0	0	0	0	0	0	0	0	0	0	0	0.25	1	0	0	0	.	0	0	0	0	1	1	0	1	0	0	1	0	1	1	0	1	0	0	0
474883	7.17.18	18-36593	cUPEC062	B2	372	4	1	1	0	1	1	1	1	1	1	0	0	0	0	0	0	0	0	0	12.4	0	1	0	1	0	1	0	0	1	0	0	0	1	0	1	1	0	1	1	0	1	0	0	0
479850	7.19.18	18-37066	cUPEC063	B2	131	3	0	0	0	0	0	0	0	0	0	0	0	0	0	0	0	0	0	0	0.75	0	1	0	0	.	0	0	0	0	1	1	0	0	0	0	1	1	1	0	0	1	0	0	0
490389	8.6.18	18-39206	cUPEC064	B2	131	1	1	0	0	0	0	0	0	0	1	0	1	0	0	1	0	1	0	0	5.9	0	1	1	1	1	0	0	0	0	0	1	0	0	0	1	0	0	1	0	0	1	1	0	0
472070	8.7.18	18-39338	cUPEC065	B2	372	2	1	0	0	0	0	0	0	0	1	0	0	0	0	0	0	0	0	0	2.3	0	0	0	0	.	1	1	1	0	2	1	0	1	0	1	1	0	1	1	0	1	0	0	0
472070	8.20.18	18-41001	cUPEC066	B2	372	2	1	0	0	0	0	0	0	0	1	0	0	0	0	0	0	0	0	0	2.3	0	0	0	1	0	0	1	0	0	2	1	0	1	0	1	1	0	1	1	0	1	0	0	0
403818	8.27.18	18-41891	cUPEC067	B2	646	2	0	0	0	1	0	0	0	0	0	0	0	0	0	0	0	0	0	0	14.1	2	0	0	0	.	0	0	1	0	0	1	0	1	0	1	1	0	1	0	0	1	0	0	0
477021	9.19.18	18-44971	cUPEC068	B1	2521	2	0	0	0	1	0	0	0	0	1	0	0	0	0	0	0	0	0	0	12.5	0	1	1	1	0	0	1	0	0	1	.	0	0	0	0	0	0	0	0	0	0	0	0	0
483080	9.21.18	18-45352	cUPEC069	B2	6998	2	0	0	0	0	0	0	0	0	0	0	0	0	0	0	0	0	0	0	3.3	0	0	0	0	.	0	0	0	1	0	.	1	1	0	0	0	0	1	0	0	1	0	0	0
427547	1.22.19	19-12915	cUPEC070	B2	372	2	0	0	0	0	0	0	0	0	0	0	0	0	0	0	0	0	0	0	13	2	0	0	0	.	0	0	0	0	2	1	0	1	0	1	1	0	1	1	0	1	0	0	0
477267	1.26.19	19-13587	cUPEC071	B2	12	1	0	0	0	0	0	0	0	0	0	0	0	0	0	0	0	0	0	0	11	0	0	1	1	0	0	1	0	0	0	1	0	1	0	1	1	0	1	1	0	1	0	0	0
487076	2.2.19	19-14414	cUPEC072	B1	224	1	1	1	0	1	0	0	0	0	1	1	1	0	0	1	0	1	1	0	10	0	0	0	1	0	0	0	0	0	1	0	0	0	0	0	0	0	0	0	0	0	0	0	0
485998	2.14.19	19-16099	cUPEC073	B2	961	2	0	0	0	0	0	0	0	0	0	0	0	0	0	0	0	0	0	0	8	0	0	0	0	.	0	0	0	1	1	1	0	1	0	0	1	0	1	1	0	1	0	0	0
491793	2.14.19	19-16100	cUPEC074	D	963	1	0	0	0	0	0	0	0	0	0	0	0	0	0	0	0	0	0	0	11	0	1	0	0	.	1	0	0	0	2	1	0	0	0	1	1	0	1	1	0	1	0	0	1
431127	2.27.19	19-17796	cUPEC075	B1	3580	1	0	0	0	0	0	0	0	0	0	0	0	0	0	0	0	0	0	0	10	1	0	0	1	0	1	0	0	0	0	1	0	0	0	0	0	0	0	0	0	1	0	0	0
486664	3.2.19	19-18200	cUPEC076	B2	961	2	1	0	0	0	0	0	0	0	1	0	0	0	0	0	0	0	0	0	7.8	2	1	0	1	0	0	0	1	0	2	1	0	1	0	0	0	0	1	1	0	1	0	0	0
488775	3.13.19	19-19689	cUPEC077	B2	12	1	0	0	0	0	0	0	0	0	0	0	0	0	0	0	0	0	0	0	2	0	1	1	1	0	0	0	1	0	2	.	0	1	0	0	1	0	1	1	0	1	0	0	0
488755	3.13.19	19-19693	cUPEC078	B2	2015	1	0	0	0	0	0	0	0	0	0	0	0	0	0	0	0	0	0	0	0.33	1	1	1	1	1	0	0	0	0	1	1	0	1	0	1	1	0	1	1	0	1	0	0	0
469609	4.16.19	19-24704	cUPEC079	B2	11263	3	0	0	0	0	0	0	0	0	0	0	0	0	0	0	0	0	0	0	10	0	1	0	1	1	1	1	0	0	1	.	0	1	0	1	1	0	1	1	0	1	0	0	0
471185	5.2.19	19-27236	cUPEC080	B1	348	3	0	0	0	0	0	0	0	0	0	0	0	0	0	0	0	0	0	0	12	0	1	0	0	.	0	0	0	0	1	1	1	0	0	0	0	0	0	0	0	1	0	0	0
427209	6.26.19	19-35104	cUPEC081	D	963	3	1	1	0	1	1	1	1	1	0	1	0	0	0	0	0	0	1	0	7	0	0	1	1	0	0	1	0	0	1	0	0	0	0	1	0	0	1	0	1	1	0	0	1
487103	6.27.19	19-35326	cUPEC082	B1	1431	2	1	1	0	1	1	1	1	1	1	1	1	0	0	1	1	1	1	1	10	2	1	1	1	1	0	0	0	1	2	1	0	0	0	1	0	0	1	0	1	1	0	0	1
492718	7.1.19	19-35824	cUPEC083	B2	12	1	1	0	0	0	1	0	0	0	0	0	0	0	0	0	0	0	0	0	12	0	0	0	1	0	0	0	1	0	1	1	0	1	0	0	1	0	1	1	0	1	0	0	0
495018	7.11.19	19-37431	cUPEC084	B2	706	2	0	0	0	0	0	0	0	0	0	0	0	0	0	0	0	0	0	0	8	2	0	1	1	0	0	0	0	1	1	0	0	1	0	0	1	0	1	1	0	0	0	0	0
493905	7.15.19	19-37845	cUPEC085	B2	73	4	0	0	0	0	0	0	0	0	0	0	0	0	0	0	0	0	0	0	10	0	1	0	0	.	0	0	0	0	2	1	0	1	0	1	0	1	1	1	0	1	0	0	0
495477	7.25.19	19-39557	cUPEC086	B1	2480	2	0	0	0	0	0	0	0	0	0	0	0	0	0	0	0	0	0	0	0.5	1	1	0	1	1	0	1	0	0	1	1	0	0	0	0	0	0	0	0	0	1	0	0	0
496717	9.4.19	19-45617	cUPEC087	B2	127	2	1	0	0	0	1	0	0	0	0	0	0	0	0	0	0	0	0	0	11	0	0	1	1	0	0	1	0	0	2	.	0	1	0	0	1	0	1	1	0	1	0	0	0
496733	9.6.19	19-45897	cUPEC088	B2	372	2	1	0	0	0	0	0	0	0	1	0	0	0	0	0	0	0	0	0	0.25	2	0	0	1	0	0	0	0	0	2	1	0	1	0	1	1	0	1	1	0	1	0	0	0
496722	9.18.19	19-47687	cUPEC089	B2	372	2	0	0	0	0	0	0	0	0	0	0	0	0	0	0	0	0	0	0	0.33	1	1	1	1	1	1	1	0	0	1	1	0	1	0	1	1	0	1	1	0	1	0	0	0
483063	9.27.19	19-49108	cUPEC090	B2	3601	2	1	1	0	1	1	1	1	1	0	0	0	0	0	0	1	0	0	0	9	1	1	1	1	0	0	1	0	0	0	1	0	1	0	0	1	0	1	1	0	1	0	0	0
497687	10.11.19	19-51226	cUPEC091	B2	372	2	0	0	0	0	0	0	0	0	0	0	0	0	0	0	0	0	0	0	5.2	0	0	1	1	0	1	0	0	1	2	1	0	1	0	1	0	0	1	1	0	1	0	0	0
495013	10.14.19	19-51560	cUPEC092	B1	2521	3	1	0	0	0	0	0	0	0	1	0	0	0	0	0	0	0	0	0	9.8	2	1	0	1	1	1	0	1	0	2	1	0	0	0	0	0	0	0	0	0	1	0	0	0
487727	10.16.19	19-51846	cUPEC093	B2	372	3	0	0	0	0	0	0	0	0	0	0	0	0	0	0	0	0	0	0	3.7	1	1	0	1	0	1	1	0	0	1	1	0	1	0	1	1	0	1	1	0	1	0	0	0
499025	12.5.19	19-59190	cUPEC094	B1	162	2	1	1	0	1	1	1	1	1	1	1	1	1	0	1	0	1	1	1	7.5	0	0	1	1	1	1	0	0	0	1	1	0	0	0	1	0	0	0	0	0	0	0	0	0
499075	1.14.20	20-10184	cUPEC095	D	963	3	1	1	0	1	1	1	1	1	1	0	0	0	0	0	0	0	0	0	8	0	1	1	1	1	1	0	1	1	1	1	0	0	0	0	0	0	1	0	0	0	0	0	1
466832	1.3.20	20-10308	cUPEC096	B2	372	3	1	0	0	0	0	0	0	0	1	0	0	0	0	0	0	0	0	0	14	2	0	0	0	.	0	0	0	0	2	1	0	0	0	1	1	0	1	0	0	1	0	0	0
461332	1.23.20	20-12817	cUPEC097	B2	646	2	0	0	0	0	0	0	0	0	0	0	0	0	0	0	0	0	0	0	8	0	1	0	1	0	0	1	1	0	1	1	0	1	0	1	1	0	1	0	0	1	0	0	0
501155	1.23.20	20-12850	cUPEC098	B1	2006	2	1	0	0	0	0	0	0	0	0	0	1	0	0	1	0	1	0	0	10	0	1	0	0	.	0	1	0	0	0	1	0	0	0	0	0	0	0	0	0	0	0	0	0
428756	1.27.20	20-13315	cUPEC099	B2	73	2	1	0	0	0	1	0	0	0	0	0	0	0	0	0	0	0	0	0	13	0	1	1	1	0	1	1	0	1	0	1	0	1	0	0	1	0	1	1	0	1	0	0	0
460290	1.30.20	20-13882	cUPEC100	B2	998	3	0	0	0	0	0	0	0	0	0	0	0	0	0	0	0	0	0	0	11	0	1	0	0	.	1	1	0	0	2	1	0	1	0	1	1	0	1	1	1	1	0	0	0
501434	1.30.20	20-14251	cUPEC101	B2	372	3	0	0	0	0	0	0	0	0	0	0	0	0	0	0	0	0	0	0	0.75	3	1	0	0	.	1	0	0	0	1	0	0	1	0	1	1	0	1	1	0	1	0	0	0
499705	1.30.20	20-14316	cUPEC102	B2	372	2	0	0	0	0	0	0	0	0	0	0	0	0	0	0	0	0	0	0	14	1	0	0	0	.	1	0	1	0	0	0	0	1	0	1	1	0	1	1	0	1	0	0	0
409724	2.11.20	20-15585	cUPEC103	B2	12	4	0	0	0	0	0	0	0	0	0	0	0	0	0	0	0	0	0	0	10	0	0	0	0	.	0	0	1	1	2	1	0	1	0	1	1	0	1	1	0	1	0	0	0
501738		20-15849	cUPEC104	D	38	2	1	1	0	0	1	0	0	0	0	1	0	0	0	0	0	0	1	1	2.4	0	1	1	1	1	0	1	0	0	2	1	0	0	0	0	0	0	1	0	0	1	0	0	1
421038		20-16228	cUPEC105	B2	131	2	0	0	0	0	0	0	0	0	0	0	0	0	0	0	0	0	0	0	12	0	0	0	0	.	0	0	0	0	1	1	0	0	0	0	1	1	1	0	0	1	0	0	0
497484	2.26.20	20-18183	cUPEC108	B2	131	2	1	1	0	1	1	1	1	1	0	0	0	0	0	0	0	0	0	0	11	0	0	0	0	.	.	1	0	0	0	.	0	0	0	1	0	0	1	0	1	1	0	0	0
499075	2.26.20	20-18351/19203	cUPEC109	D	963	2	1	0	0	1	0	1	1	1	0	0	0	0	0	0	0	0	0	0	8	0	0	1	1	1	1	0	0	1	1	0	0	0	0	0	0	0	1	0	0	0	0	0	1
464852		20-18357	cUPEC110	A	10	3	0	0	0	0	0	0	0	0	0	0	0	0	0	0	0	0	0	0	8.5	2	0	0	0	.	0	0	0	1	1	1	0	0	0	0	0	0	0	0	0	1	0	1	0
[truncated: 98 more columns]

## Sheet: Legend
Legend
Biofilm
1=None
2=Weak
3=Moderate
4=Strong
Phenotypic Resistance
0=susceptible
1=reduced susceptibility
Epidemiology Variables
0=no/no exposure
1=yes/exposure
Virulence genes
0=not present
1=present
Resistance genes
0=not present
1=present
Sex
0=Spayed Female
1=Intact Female
2=Castrated Male
3=Intact Male
